# Supplementary material for: A Cross-Sectional Survey of Pediatric Infectious Disease Physicians’ Approach to Congenital Cytomegalovirus Infection
Source: Int J Neonatal Screen. 2023 Mar 24;9(2):17. doi: 10.3390/ijns9020017 (PMC10123618; doi:10.3390/ijns9020017)
Supplement: Supplementary file 1 [file IJNS-09-00017-s001.zip]

Archive with 1 entries (1 files):
- IJNS-2276334-supplementary.pdf
